# Supplementary material for: How do fish miss? Attack strategies of threespine stickleback capturing non-evasive prey
Source: J Exp Biol. 2024 Nov 14;227(22):jeb247814. doi: 10.1242/jeb.247814 (PMC11586519; doi:10.1242/jeb.247814)
Supplement: Table S2. Spreadsheet containing four sheets of results and analyses. First sheet (“Kinematics”) shows the kinematic data of maximum perform performing successful and/or failed trials of each individual. Refer to Table S1 for variables in unabbreviated states. Red text indicates Restricted Estimated [file jexbio-227-247814-TableS2.xlsx]

## Sheet: Kinematics
Individual	TTPG	Max Gape	Max Cranial Elevation	Max Jaw Protrusion	Max Hyoid Depression	Timing of HD relative to MG	Max Deceleration	Time Max. dec. relative to MG	Ram Speed at MG	Distance Traveled	PPD at SI	PPD at MG	Success or Failure	PC1 Component Values	PC2 Component Values
	(mm)	(mm)	(deg)	(mm)	(mm)	(ms)	(cm s⁻²)	(s)	(cm s⁻¹)	(m)	(mm)	(mm)
1	7.5	3.25863	2.87421	0.45591	1.04141	15	-472.354	-0.0375	13.7505	0.05807	3.67886	1.73916	Success	-0.20331	-1.2309
2	5	3.77638	3.16646	0.85489	1.54168	22.5	-410.747	-0.0125	14.7491	0.19026	3.42052	1.86314	Success	1.00407	0.1686
3	7.5	3.82907	7.06935	0.63324	1.85303	17.5	-220.444	-0.01	9.28619	0.02931	2.29435	0	Success	-1.431	0.7338
4	5	3.17057	1.31862	0.9479	1.46917	20	-364.198	-0.0325	17.0359	0.14516	1.99272	0	Success	0.093572	1.18696
5	7.5	4.98401	4.89078	1.41832	1.21111	27.5	-959.154	-0.01	30.4581	0.10585	0	0	Success	2.63877	3.15629
6	5	3.00996	1.88464	0.49268	1.30576	15	-254.471	-0.0175	10.4126	0.26336	1.90746	0	Success	-0.21675	0.7098
7	7.5	4.23757	4.66859	0.66873	1.17284	25	-426.396	-0.0125	18.3756	0.2149	2.22869	0	Success	1.18782	1.312
8	5	3.40318	2.75669	0.17097	1.98628	22.5	-369.941	-0.0125	10.8708	0.19946	0	0	Success	-1.06522	1.48734
9	5	3.35732	1.68461	0.8995	1.33897	17.5	-356.819	-0.0225	15.1736	0.15981	1.43085	0	Success	0.02405	1.2613
10	5	5.08862	2.84759	1.1098	0.67278	7.5	-788.146	-0.0125	18.9296	0.09044	2.46541	0.160158	Success	1.86061	1.22181
11	5	3.25017	10.3435	0.82025	1.33211	17.5	-384.791	-0.0075	10.2712	0.07953	0	0	Success	-1.21951	1.30196
11	5	3.80369	2.06047	0.57423	0.70771	25	-466.073	-0.0125	14.6353	0.16797	3.04613	1.55856	Failure	0.840921	-0.4495
12	7.5	4.02263	4.05837	0.27278	1.26447	17.5	-522.384	-0.01	16.4031	0.04468	1.53649	0	Success	-0.47891	0.5855
13	7.5	4.09131	3.99345	0.08029	2.01462	65	-334.953	-0.005	10.9325	0.05451	1.1197	0	Success	-1.82659	1.13459
14	10	3.06351	3.58665	0.32375	1.00587	32.5	-360.469	-0.02	13.0637	0.08601	0	0	Success	-1.44857	0.55629
15	2.5	4.02482	5.30232	0.53089	1.51525	22.5	-746.567	-0.015	18.6586	0.22223	0	0	Success	0.932138	2.17675
16	5	2.68476	5.82328	0.48627	1.23219	25	-435.904	-0.0125	11.7762	0.02837	2.8173	1.59952	Success	-1.15031	-0.9502
16	7.5	2.12203	1.59008	0	0.96309	20	-255.941	-0.38	6.86136	0.04629	3.00442	1.77696	Failure	-2.07875	-2.5649
18	7.5	3.96719	22.7064	0.03748	0.06255	12.5	-508.103	-0.02	14.2039	0.17514	2.08064	0	Success	0.590927	-0.1852
19	5	3.32373	6.8317	0	0.03043	-2.5	-245.675	-0.01	8.09323	0.03665	3.86444	3.11988	Failure	-0.61829	-3.3082
20	12.5	3.46846	2.99429	1.38523	0.59512	5	-382.586	-0.0025	14.9216	0.09876	2.70188	0	Success	0.492685	0.53539
20	10	3.53156	4.04793	0.66846	0.4155	27.5	-576.842	-0.01	18.9167	0.14666	5.18316	2.37054	Failure	1.70824	-1.6173
21	7.5	2.48007	2.65841	0.70302	0.48306	17.5	-335.238	0.305	11.1051	0.10285	0	0	Success	-1.40939	0.6193
22	7.5	3.24426	3.39711	0.71423	0.82812	22.5	-373.603	-0.01	13.2136	0.0702	0	0	Success	-1.0314	0.82318
23	7.5	2.93241	4.2495	0.125	1.10628	20	-248.434	-0.015	9.67703	0.04319	2.68158	1.00194	Success	-1.64128	-1.119
23	20	4.02565	3.87412	1.05249	1.65072	7.5	-837.799	-0.7475	14.261	0.11658	1.16023	0	Failure	0.554991	0.84076
24	5	2.92981	2.25148	0.31657	0.83718	22.5	-956.363	-0.1625	11.9342	0.06232	1.93357	0	Success	-0.71878	-0.2525
25	7.5	3.23089	1.85225	0.25418	0.94252	17.5	-310.144	-0.0075	8.45122	0.04332	1.95434	0.27419	Success	-1.6724	-0.5022
25	7.5	3.28649	3.74389	0.43519	1.07823	15	-254.825	-0.4175	11.1242	0.06826	2.45984	0	Failure	-1.02665	-0.5174
26	5	4.19821	2.13695	0.90406	1.31155	20	-928.296	-0.105	18.18	0.09735	1.83849	0	Success	0.968762	1.41184
26	5	3.44382	2.23902	0.86772	0.27889	32.5	-564.745	-0.2925	16.7426	0.1464	5.80757	4.36309	Failure	2.14676	-2.9642
27	5	3.952	3.02774	0.81072	1.15136	20	-355.014	-0.01	13.3559	0.14203	0	0	Success	-0.21558	1.60429
28	7.5	3.82419	6.94017	0.77057	0.9856	25	-428.938	-0.02	16.2911	0.15899	2.76241	0.520227	Success	0.751956	0.52906
28	15	3.77633	2.17307	0.6863	0.01826	-37.5	-521.034	-0.2575	19.6499	0.20087	5.62559	2.42768	Failure	2.84683	-2.498
29	7.5	3.17973	2.67242	0.67667	0.91026	135	-360.638	-0.385	8.75824	0.06169	1.80187	0.24159	Success	-1.90228	0.21902
30	5	2.88299	1.86309	0.71685	1.26354	17.5	-358.342	-0.0175	14.4201	0.04491	1.75422	0	Success	-1.06733	0.45198
31	7.5	4.04956	4.00769	0.53295	1.2918	17.5	-623.975	-0.0125	17.638	0.07696	0	0	Success	-0.14101	1.44616
32	17.5	4.28456	2.41904	0.74153	1.08736	35	-401.204	-0.0175	15.2806	0.08267	2.65673	0	Success	0.033759	0.59145
33	10	4.14598	1.82422	0.76153	0.54895	27.5	-546.446	-0.01	16.4525	0.12331	3.13066	0	Success	0.831634	0.33551
34	7.5	3.59484	3.37432	0.81407	0.38137	20	-347.858	-0.0125	13.3405	0.12244	1.79111	0	Success	-0.0025	0.33783
34	5	3.64826	1.64672	0.3503	0.08693	-65	-388.41	-0.01	18.0189	0.18128	3.7016	2.32567	Failure	1.97226	-2.0508
35	5	3.3693	2.70153	0.65731	1.06207	15	-337.63	1.19	13.1451	0.16063	0	0	Success	-0.77907	2.45717
35	5	3.32012	1.86699	1.06098	0.98241	17.5	-572.474	-0.0325	28.7015	0.21859	3.71165	1.58589	Failure	2.78943	0.35545
36	5	3.54474	2.9043	0.28182	2.13713	220	-250.632	-0.225	6.99252	0.04644	1.09268	0	Success	-3.46311	1.68446
37	5	3.32173	2.40718	0.03537	1.43538	27.5	-394.312	-0.385	12.6553	0.09515	3.34535	2.18005	Success	-0.47301	-1.6496
38	5	4.05899	4.48341	0.74168	1.2596	22.5	-1712.64	-0.0975	14.5559	0.23301	0	0	Success	1.73145	2.20283
38	7.5	3.099	4.26702	0.21905	0.21986	25	-538.845	-0.015	12.4583	0.15281	2.69427	1.23448	Failure	0.030555	-1.2152
39	5	4.96382	4.04712	0.65304	0	-42.5	-637.564	-0.0125	21.8998	0.10198	0	0	Success	1.80238	0.91886
40	5	4.78807	3.18071	0.51261	1.07354	25	-470.542	-0.01	13.0843	0.21056	0	0	Success	0.523666	1.79974
40	5	4.22553	2.98495	0.58246	0.32906	10	-631.6	-0.3025	15.4969	0.15773	5.89714	4.40852	Failure	2.53226	-3.0839
41	7.5	4.26849	2.76053	0.43384	0.74077	20	-1207.62	-0.1125	21.8133	0.12783	0	0	Success	1.3433	1.35728
42	5	2.96548	2.28735	0.20438	1.12317	32.5	-462.146	-0.3575	14.7885	0.13522	1.18972	0.492735	Success	-0.63503	-0.1498
42	7.5	3.13575	3.04361	0.41384	0.09636	-2.5	-387.262	-0.37	11.2735	0.03765	3.28469	1.94346	Failure	-0.28407	-2.5357
43	10	1.51124	3.22266	0.12538	0.12406	20	-148.731	-0.0225	6.7008	0.02125	1.70178	0.670284	Success	-2.84209	-2.0829
44	5	4.4056	2.81043	0.10992	0	-55	-659.106	-0.015	26.5425	0.13119	5.00738	3.19898	Success	3.3115	-2.6157
45	7.5	3.29826	3.01766	1.10763	0.59457	27.5	-304.989	-0.015	11.8677	0.10674	1.94554	0	Success	-0.33019	0.54281
46	5	2.58402	2.51305	0.29097	0.81802	12.5	-365.778	-0.2275	12.2484	0.10419	1.75438	0.532316	Success	-1.0092	-0.7488
47	10	3.81499	3.99664	0.49881	0.961044	27.0064	-194.771	-0.195	12.8559	0.08764	2.28793	0.593601	Success	-0.51333	-0.2474
47	12.5	4.72809	5.85221	0.15225	0.8135	42.5	-243.544	-0.01	9.86545	0.01733	4.24065	2.15177	Failure	-0.45951	-1.6924
48	15	2.84366	2.09779	0.59802	0	-55	-463.744	0.57	11.7739	0.14309	1.01817	0	Success	-0.19095	-0.0656
49	5	2.93314	2.75018	0.86054	1.63711	22.5	-192.429	-0.06	9.35353	0.13606	1.77944	0	Success	-1.13463	0.896
50	5	3.00028	1.74526	0.55456	0.57396	22.5	-496.481	-0.0175	17.4743	0.04882	2.09831	0.578372	Success	-0.32406	-0.345
50	5	2.88405	4.46909	0.5564	1.2236	15	-415.946	-0.745	6.35494	0.0484	4.0207	3.13942	Failure	-0.69301	-2.8583
51	7.5	2.72544	2.83393	0.87275	1.35816	37.5	-102.88	0.4425	4.81508	0.01815	0	0	Success	-2.96619	1.22943
52	12.5	2.64403	2.94841	0.7563	1.03363	25	-201.403	-0.005	6.74865	0.02082	0.81625	0	Success	-2.39709	0.10545
52	10	2.21556	2.66631	0.63498	0.17344	25	-290.498	-0.25	5.67661	0.0159	3.31512	2.404	Failure	-1.54477	-2.8627
53	7.5	2.63451	4.02462	0.57996	0.31901	7.5	-153.378	-0.0075	6.38609	0.00554	0	0	Success	-2.45365	-0.374
54	10	5.51084	3.01078	1.15244	0.89726	57.5	-606.888	-0.03	28.3284	0.25335	4.52608	0	Success	3.78208	1.89642
55	10	3.46131	5.87033	0.48756	1.62862	22.5	-229.224	-0.005	11.2701	0.03107	0	0	Success	-1.892	1.02234
56	5	3.53062	3.60747	1.04741	0.41979	7.5	-1491.85	-0.135	19.6982	0.1496	0	0	Success	1.7868	1.4763
57	7.5	1.95437	1.68426	0.58989	0.22873	7.5	-283.038	-0.3925	10.1679	0.11132	0.82946	0	Success	-1.3897	-0.8884
58	7.5	3.91625	7.38428	0.37719	1.37815	25	-2658.03	-0.255	22.9219	0.18998	4.39314	1.4115	Success	3.82175	0.15384
58	7.5	3.27881	3.67106	0.85619	0.74591	17.5	-2058.57	-0.355	19.2933	0.18422	4.89156	2.56158	Failure	3.40454	-1.2114

## Sheet: Morphology
Individual	Success or Failure	Standard Length	Height	Eye Diameter (mm)	Caudal Fin Area	Pectoral Fin Length (mm²)	Pectoral Fin Area	Ray Count	PC1 Component Values	PC2 Component Values
		(mm)	(mm)		(mm²)		(mm²)
1	Success	53.08	12.24	2.08	39.62	7.12	38.39	10	0.040152	0.489405
2	Success	46.45	11.23	1.97	14.82	6.14	28.05	10	-3.38614	0.981519
3	Success	45.45	10.81	1.82	15.68	6.34	25.31	10	-3.99999	0.570013
4	Success	53.02	12.56	1.91	55.89	7.9	34.19	10	0.659219	-0.09278
5	Success	55.96	14.11	2.19	47.3	7.21	46.69	10	2.27081	0.452052
6	Success	49.06	11.58	2.14	49.22	6.84	31.11	10	-0.87548	1.31032
7	Success	50.14	12.38	1.91	30.19	6.37	37.21	10	-1.35659	0.517439
8	Success	54.41	13.16	2.11	50.62	7.14	33.41	10	0.913562	1.06723
9	Success	49.19	12.56	2.04	39.23	7.23	41.59	10	-0.20696	-0.03763
10	Success	55.89	14.05	1.99	46.2	8.01	41.93	10	2.0331	-0.49072
11	Failure	54.06	11.69	2.17	40.3	6.21	29.9	10	-0.77288	2.03302
12	Success	53.05	12.02	2.16	50.37	7.33	43.8	10	0.781882	0.382806
13	Success	46.9	11.76	2.49	39.54	6.23	40.24	10	-0.67704	1.94106
14	Success	53.54	12.8	2.04	47.1	7.39	45.7	10	1.03634	-0.11182
15	Success	56.17	12.29	2.03	34.2	8.25	60.12	10	1.75602	-1.82688
16	Failure	52.46	11.51	1.84	32.11	7.46	50.42	10	-0.40504	-1.23251
19	Failure	54.67	13.78	1.83	59.91	7.71	57.65	10	2.44205	-1.32173
20	Failure	43.52	11.33	1.93	22.89	6.64	38.02	9	-3.54476	-1.43811
21	Success	48.52	12.04	2.01	51.44	6.75	41.66	9	-1.16928	-0.86286
22	Success	53.85	11.48	2.02	49.94	7.55	56.68	10	1.02472	-0.86065
23	Failure	53.5	12.82	2.13	48.69	6.56	43.58	10	0.734516	0.979301
24	Success	59.45	14.53	2.46	69.57	7.9	60.29	10	5.168	0.26275
25	Failure	53.44	11.83	1.97	52.55	6.57	43.31	10	0.047091	0.655934
26	Failure	50.91	12.15	1.89	47.41	7.33	49.04	10	0.19883	-0.71086
27	Success	52.06	12.38	1.82	39.89	6.4	45.75	10	-0.53893	0.025173
28	Failure	57.49	12.23	2.29	48.01	6.64	43.6	10	1.27937	1.4401
29	Success	51.46	11.52	2.06	33.53	5.58	37.39	10	-1.63827	1.67282
30	Success	49.53	10.74	2.03	28.58	5.8	39.48	10	-2.31798	1.1318
31	Success	55.63	13.55	2.03	48.51	6.74	44.47	10	1.34356	0.601092
32	Success	53.8	12.59	2.1	43.95	5.91	36.76	10	-0.19899	1.78658
33	Success	51.61	11.54	2.22	44.71	6.15	38.88	10	-0.57397	1.68591
34	Failure	54.67	12.55	2.14	32.96	7.79	56.95	10	1.46738	-1.05262
35	Failure	55.7	12.7	2.25	59.43	7.15	49.39	10	2.11666	0.700427
36	Success	56.15	12.48	2.34	31.2	7.52	58.26	10	1.85381	-0.37336
37	Success	55.42	13.07	2.14	43.42	7.98	54.77	10	2.19487	-0.8861
38	Failure	48.99	11.41	2.15	37.87	6.68	44	10	-0.85293	0.546078
39	Success	54.02	13.41	2.2	46.81	7.48	55.93	10	2.19783	-0.36159
40	Failure	51.03	12.3	2.08	43.82	7.34	55.43	10	0.80522	-0.66993
41	Success	56.3	12.03	2.35	62.63	6.22	37.93	10	1.15238	2.48373
42	Failure	54.7	12.58	2.2	51.93	7.2	52.48	10	1.7364	0.191726
43	Success	47.26	11.13	1.87	32.54	7.27	41.53	9	-2.44259	-2.02754
44	Success	47.19	11.51	1.89	46.12	6.6	41.35	9	-2.11401	-1.1521
45	Success	52.81	11.85	1.99	33.78	7.51	52.72	10	0.276093	-0.99423
46	Success	49.16	11.94	1.92	31.04	7.28	49.63	10	-0.64695	-0.97488
47	Failure	57.77	13.67	2.26	47.44	8.09	56.77	10	3.32326	-0.64226
48	Success	51.98	12.21	2.16	43.19	6.73	48.75	10	0.399085	0.461297
49	Success	50.68	11.2	1.88	52.13	5.44	37.87	10	-1.65723	1.61638
50	Failure	52.39	11.24	1.98	46.36	7.9	52.88	10	0.522807	-1.16536
51	Success	56.15	11.9	1.94	45.62	7.44	50.21	10	0.916135	-0.58564
52	Failure	44.53	10.96	1.78	20.78	6.63	39.8	10	-3.15477	-0.5472
53	Success	47.76	11.76	1.7	30.12	6.69	39.4	10	-2.1207	-0.49293
54	Success	52.64	12.79	2.06	45.18	6.86	47.73	10	0.695449	0.2177
55	Success	52.35	12.1	2.03	28.95	7.21	48.57	9	-0.80402	-1.85209
56	Success	47.23	11.39	1.83	41.62	7.62	52.14	10	-0.70894	-1.52362
57	Success	47.84	11.28	1.62	36.16	6.55	39.18	9	-3.0981	-1.80025
58	Failure	49.3	12.02	1.76	22.15	6.33	39.46	10	-2.12404	-0.11544

## Sheet: Trials
	Failed Strikes	Successful Strikes	Total number of trials
All trials	25	221	246
Maximum performance trials	17	56	73

## Sheet: ANCOVA
A. Source (PC1 Kinematics)	Sum of Squares	F Ratio	P-value
Success/Failure	10.3481	3.6855	0.0593
PC1 Morphology	2.09685	0.7468	0.3907
Success/Failure * PC1 Morphology	0.261396	0.0931	0.7613
PC2 Morphology	2.07135	0.7377	0.3936
Success/Failure * PC2 Morphology	1.04628	0.3726	0.5437
PC1 Morphology * PC2 Morphology	3.06338	1.091	0.3002
Success/Failure * PC1 Morphology * PC2 Morphology	2.65114	0.9442	0.3349
B. Source (PC2 Kinematics)	Sum of Squares	F Ratio	P-value
Success/Failure	63.6832	55.0654	<.0001
PC1 Morphology	0.756179	0.6538	0.4217
Success/Failure * PC1 Morphology	0.341266	0.2951	0.5889
PC2 Morphology	11.8738	10.267	0.0021
Success/Failure * PC2 Morphology	4.09207	3.5383	0.0645
PC1 Morphology * PC2 Morphology	0.036521	0.0316	0.8595
Success/Failure * PC1 Morphology * PC2 Morphology	1.29305	1.1181	0.2943
